# Supplementary material for: EP9158H: An Immunoinformatics-Designed mRNA Vaccine Encoding Multi-Epitope Antigens and Dual TLR Agonists for Tuberculosis Prevention
Source: Bioengineering (Basel). 2025 Dec 18;12(12):1378. doi: 10.3390/bioengineering12121378 (PMC12729866; doi:10.3390/bioengineering12121378)
Supplement: Supplementary file 1 [file bioengineering-12-01378-s001.zip › Table S8.xlsx]

## Sheet: Sheet1
No.	Residues	Numeber of residues	score
1	A:D577, A:P578, A:N579, A:L580, A:P581, A:P582	6	0.939
2	A:D415, A:P416, A:N417, A:L418, A:P419, A:P420, A:P421, A:L422, A:A423, A:P424, A:D425, A:F426, A:L427, A:S428, A:G429, A:P430, A:G431, A:P432, A:G433, A:V434, A:A435, A:V436, A:A437, A:A438, A:E439, A:P440, A:T441, A:A442, A:K443, A:A444, A:A445, A:P446	32	0.928
3	A:A567, A:A568, A:A569, A:G570, A:P571, A:D572, A:A573, A:V574, A:G575, A:F576	10	0.905
4	A:Q361, A:V362, A:P363, A:S364, A:P365, A:S366, A:M367, A:G368, A:R369, A:D370, A:G371, A:P372, A:G373, A:P374, A:G375, A:Q376, A:D377, A:A378, A:Y379, A:N380, A:A381, A:A382, A:G383, A:G384, A:H385, A:N386, A:A387, A:V388, A:G389, A:P390, A:G391, A:P392, A:G393, A:I394, A:A395, A:D396, A:V397, A:Q398, A:G399, A:G400, A:T401, A:T402, A:Q403, A:E404, A:G405, A:G406, A:P407, A:G408, A:P409, A:G410,…	54	0.864
5	A:K583, A:K584, A:N585, A:G586, A:M587	5	0.861
6	A:W596, A:K597, A:H599	3	0.849
7	A:H801, A:H802, A:H803, A:H804, A:H805, A:H806	6	0.836
8	A:W588, A:G589, A:A590, A:P591, A:Q592, A:L593, A:G594	7	0.806
9	A:T320, A:V321, A:Q322, A:L323, A:N324, A:D325, A:G326, A:G327, A:P328, A:G329, A:P330, A:G331, A:V332, A:S333, A:L334, A:L335, A:T336, A:I337, A:P338, A:F339, A:A340, A:A341, A:A342, A:A343, A:G344, A:T345, A:A346, A:V347, A:Q348, A:D349, A:G350, A:P351, A:G352, A:P353, A:G354, A:L355, A:P356, A:V357, A:E358, A:Y359	40	0.799
10	A:D600, A:K601, A:K602, A:D603, A:F604, A:S605, A:G606, A:W607	8	0.787
11	A:A621, A:P622, A:L623, A:A624, A:Q625	5	0.772
12	A:A680, A:E681, A:E682, A:T683, A:R684	5	0.742
13	A:Y447, A:G448, A:P449, A:G450, A:P451, A:G452, A:G453, A:A454, A:N455, A:S456, A:P457, A:A458, A:L459, A:Y460, A:L461, A:L462, A:D463, A:G464, A:L465, A:R466	20	0.714
14	A:G92, A:M93, A:F94, A:A95, A:E96, A:A97, A:A98, A:A99, A:K100, A:A101, A:G102, A:L103, A:F104, A:Q105, A:R106, A:H107	16	0.712
15	A:T685, A:D686, A:T687, A:R688, A:S689, A:R690, A:V691, A:E692, A:E693, A:S694, A:R695, A:A696, A:R697, A:L698, A:T699, A:K700, A:L701, A:Q702, A:E703, A:D704, A:L705, A:P706, A:E707, A:Q708, A:L709, A:T710, A:E711, A:L712, A:R713, A:E714, A:K715, A:F716, A:T717, A:A718, A:E719, A:E720, A:L721, A:R722, A:K723, A:A724, A:E726, A:G727, A:E730	43	0.702
16	A:E626, A:E628, A:E629, A:D630, A:D631, A:E632, A:D633, A:D634, A:D636, A:E637	10	0.694
