# Supplementary material for: EP9158H: An Immunoinformatics-Designed mRNA Vaccine Encoding Multi-Epitope Antigens and Dual TLR Agonists for Tuberculosis Prevention
Source: Bioengineering (Basel). 2025 Dec 18;12(12):1378. doi: 10.3390/bioengineering12121378 (PMC12729866; doi:10.3390/bioengineering12121378)
Supplement: Supplementary file 1 [file bioengineering-12-01378-s001.zip › Table S1.xlsx]

## Sheet: 36 CTL Epitopes
Antigen	peptide	start	end	peptide length	allele	netmhcpan_el percentile	netmhcpan_ba IC50	immunogenicity score	Antigenicity	Sensitizationv1.1	Sensitizationv2.1	Toxicity
Rv1009	HLPAPNVAGL	153	162	10	HLA-A*02:03	0.4	35.24	0.11035	0.6778	NON-ALLERGEN	NON-ALLERGEN	Non-Toxin
Rv1009	LPAPNVAGL	154	162	9	HLA-B*07:02	0.06	42.4	0.08692	0.5645	NON-ALLERGEN	NON-ALLERGEN	Non-Toxin
Rv1009	LVVGALLLV	4	12	9	HLA-A*02:06	0.22	10	0.05932	0.6377	NON-ALLERGEN	NON-ALLERGEN	Non-Toxin
Rv1733c	ATMITFRLR	11	19	9	HLA-A*31:01	0.02	6.33	0.26212	1.2463	NON-ALLERGEN	NON-ALLERGEN	Non-Toxin
Rv1733c	ATMITFRLR	11	19	9	HLA-A*11:01	0.21	33.17	0.26212	1.2463	NON-ALLERGEN	NON-ALLERGEN	Non-Toxin
Rv1733c	ATMITFRLR	11	19	9	HLA-A*68:01	0.4	40.12	0.26212	1.2463	NON-ALLERGEN	NON-ALLERGEN	Non-Toxin
Rv1733c	ATSAPPRTK	102	110	9	HLA-A*11:01	0.01	36.74	0.03079	0.8273	NON-ALLERGEN	NON-ALLERGEN	Non-Toxin
Rv1733c	FAAAAGTAV	59	67	9	HLA-A*68:02	0.29	18.83	0.17769	0.6628	NON-ALLERGEN	NON-ALLERGEN	Non-Toxin
Rv1733c	LTIPFAAAA	55	63	9	HLA-A*68:02	0.19	11.85	0.23875	0.9401	NON-ALLERGEN	NON-ALLERGEN	Non-Toxin
Rv1733c	MLLAVTVSL	46	54	9	HLA-A*02:01	0.06	5.05	0.05069	0.5758	NON-ALLERGEN	NON-ALLERGEN	Non-Toxin
Rv1733c	MLLAVTVSL	46	54	9	HLA-A*02:06	0.16	11.84	0.05069	0.5758	NON-ALLERGEN	NON-ALLERGEN	Non-Toxin
Rv1733c	MLLAVTVSL	46	54	9	HLA-A*02:03	0.29	14.39	0.05069	0.5758	NON-ALLERGEN	NON-ALLERGEN	Non-Toxin
Rv1733c	MLLAVTVSL	46	54	9	HLA-A*32:01	0.16	31.38	0.05069	0.5758	NON-ALLERGEN	NON-ALLERGEN	Non-Toxin
Rv1733c	QTRHPATATV	80	89	10	HLA-A*68:02	0.11	40.07	0.16889	0.5937	NON-ALLERGEN	NON-ALLERGEN	Non-Toxin
Rv1733c	SLLTIPFAA	53	61	9	HLA-A*02:01	0.13	11.67	0.27628	0.8205	NON-ALLERGEN	NON-ALLERGEN	Non-Toxin
Rv1733c	SLLTIPFAA	53	61	9	HLA-A*02:06	0.26	29.1	0.27628	0.8205	NON-ALLERGEN	NON-ALLERGEN	Non-Toxin
Rv1733c	SLLTIPFAA	53	61	9	HLA-A*02:03	0.45	41.39	0.27628	0.8205	NON-ALLERGEN	NON-ALLERGEN	Non-Toxin
Rv1886c	NAAGGHNAV	285	293	9	HLA-A*68:02	0.2	44.56	0.12765	1.9957	NON-ALLERGEN	NON-ALLERGEN	Non-Toxin
Rv2006	ALFVAPVLSL	886	895	10	HLA-A*02:03	0.29	43.17	0.03968	0.7261	NON-ALLERGEN	NON-ALLERGEN	Non-Toxin
Rv2006	AVVADLAAV	243	251	9	HLA-A*02:01	0.26	19.95	0.11981	0.5606	NON-ALLERGEN	NON-ALLERGEN	Non-Toxin
Rv2006	AVVADLAAV	243	251	9	HLA-A*02:03	0.13	5.38	0.11981	0.5606	NON-ALLERGEN	NON-ALLERGEN	Non-Toxin
Rv2006	AVVADLAAV	243	251	9	HLA-A*02:06	0.07	4.13	0.11981	0.5606	NON-ALLERGEN	NON-ALLERGEN	Non-Toxin
Rv2006	AVVHAWVLAR	1194	1203	10	HLA-A*31:01	0.43	47.38	0.35211	0.6932	NON-ALLERGEN	NON-ALLERGEN	Non-Toxin
Rv2006	DAATLTAAI	794	802	9	HLA-A*68:02	0.17	24.57	0.13338	0.7419	NON-ALLERGEN	NON-ALLERGEN	Non-Toxin
Rv2006	DFLAARGIR	83	91	9	HLA-A*33:01	0.11	24.01	0.22895	0.6222	NON-ALLERGEN	NON-ALLERGEN	Non-Toxin
Rv2006	FLAARGIRL	84	92	9	HLA-A*02:01	0.12	30.36	0.27693	0.6274	NON-ALLERGEN	NON-ALLERGEN	Non-Toxin
Rv2006	FLAARGIRL	84	92	9	HLA-A*02:03	0.05	7.49	0.27693	0.6274	NON-ALLERGEN	NON-ALLERGEN	Non-Toxin
Rv2006	HTAELDAGV	860	868	9	HLA-A*02:06	0.36	46.79	0.17635	1.2021	NON-ALLERGEN	NON-ALLERGEN	Non-Toxin
Rv2006	HTAELDAGV	860	868	9	HLA-A*68:02	0.01	2.92	0.17635	1.2021	NON-ALLERGEN	NON-ALLERGEN	Non-Toxin
Rv2006	HTLDATGLA	155	163	9	HLA-A*68:02	0.34	49.44	0.11548	0.8127	NON-ALLERGEN	NON-ALLERGEN	Non-Toxin
Rv2006	HVFWDALFV	881	889	9	HLA-A*02:06	0.31	13.04	0.37836	0.8818	NON-ALLERGEN	NON-ALLERGEN	Non-Toxin
Rv2006	HVFWDALFV	881	889	9	HLA-A*68:02	0.09	5.77	0.37836	0.8818	NON-ALLERGEN	NON-ALLERGEN	Non-Toxin
Rv2006	KATRVHAAAW	34	43	10	HLA-B*57:01	0.09	15.88	0.22909	0.7854	NON-ALLERGEN	NON-ALLERGEN	Non-Toxin
Rv2006	KATRVHAAAW	34	43	10	HLA-B*58:01	0.14	7.95	0.22909	0.7854	NON-ALLERGEN	NON-ALLERGEN	Non-Toxin
Rv2006	QTRIESENW	676	684	9	HLA-B*57:01	0.03	30.16	0.17321	0.9193	NON-ALLERGEN	NON-ALLERGEN	Non-Toxin
Rv2006	RAGRNGGFAL	214	223	10	HLA-B*07:02	0.25	29.22	0.24334	0.5649	NON-ALLERGEN	NON-ALLERGEN	Non-Toxin
Rv2006	RGLNGEAYR	871	879	9	HLA-A*31:01	0.29	26.85	0.148	2.0245	NON-ALLERGEN	NON-ALLERGEN	Non-Toxin
Rv2006	RLRCGHTIEV	1314	1323	10	HLA-A*02:03	0.29	20.09	0.23441	2.3262	NON-ALLERGEN	NON-ALLERGEN	Non-Toxin
Rv2006	SQSGIAIAV	733	741	9	HLA-A*02:03	0.28	39.51	0.28201	1.0169	NON-ALLERGEN	NON-ALLERGEN	Non-Toxin
Rv2006	SQSGIAIAV	733	741	9	HLA-A*02:06	0.07	11.62	0.28201	1.0169	NON-ALLERGEN	NON-ALLERGEN	Non-Toxin
Rv2006	SYRQTFDLR	631	639	9	HLA-A*31:01	0.15	22.06	0.06048	1.9752	NON-ALLERGEN	NON-ALLERGEN	Non-Toxin
Rv2450c	SINTGNGYY	114	122	9	HLA-A*30:02	0.06	19.99	0.09031	0.6527	NON-ALLERGEN	NON-ALLERGEN	Non-Toxin
Rv3803c	ALSFGLGGV	15	23	9	HLA-A*02:03	0.11	4.57	0.13506	0.8126	NON-ALLERGEN	NON-ALLERGEN	Non-Toxin
Rv3803c	SMGRDIPVAF	45	54	10	HLA-B*15:01	0.05	20.34	0.26154	0.7786	NON-ALLERGEN	NON-ALLERGEN	Non-Toxin
Rv3873	AETAVNTLF	156	164	9	HLA-B*44:03	0.01	16.18	0.11236	0.5896	NON-ALLERGEN	NON-ALLERGEN	Non-Toxin
Rv3873	AETAVNTLF	156	164	9	HLA-B*44:02	0.01	17.66	0.11236	0.5896	NON-ALLERGEN	NON-ALLERGEN	Non-Toxin
Rv3873	AETAVNTLF	156	164	9	HLA-B*40:01	0.07	35.5	0.11236	0.5896	NON-ALLERGEN	NON-ALLERGEN	Non-Toxin
Rv3873	DAQAVELTAR	39	48	10	HLA-A*68:01	0.34	49.41	0.18465	1.3893	NON-ALLERGEN	NON-ALLERGEN	Non-Toxin
Rv3873	MQATAQAAAY	87	96	10	HLA-B*15:01	0.04	4.88	0.06977	0.575	NON-ALLERGEN	NON-ALLERGEN	Non-Toxin
Rv3873	MQATAQAAAY	87	96	10	HLA-A*30:02	0.35	33.78	0.06977	0.575	NON-ALLERGEN	NON-ALLERGEN	Non-Toxin
Rv3873	QATAQAAAY	88	96	9	HLA-B*35:01	0.04	19.69	0.03188	0.7038	NON-ALLERGEN	NON-ALLERGEN	Non-Toxin
Rv3873	RPGLVAPAPL	341	350	10	HLA-B*07:02	0.1	9.41	0.09424	1.0552	NON-ALLERGEN	NON-ALLERGEN	Non-Toxin
Rv3873	TEMDYFIRM	135	143	9	HLA-B*44:03	0.04	32.71	0.21448	0.5697	NON-ALLERGEN	NON-ALLERGEN	Non-Toxin
Rv3873	TEMDYFIRM	135	143	9	HLA-B*40:01	0.08	34.49	0.21448	0.5697	NON-ALLERGEN	NON-ALLERGEN	Non-Toxin
