# Supplementary material for: EP9158H: An Immunoinformatics-Designed mRNA Vaccine Encoding Multi-Epitope Antigens and Dual TLR Agonists for Tuberculosis Prevention
Source: Bioengineering (Basel). 2025 Dec 18;12(12):1378. doi: 10.3390/bioengineering12121378 (PMC12729866; doi:10.3390/bioengineering12121378)
Supplement: Supplementary file 1 [file bioengineering-12-01378-s001.zip › Table S2.xlsx]

## Sheet: 16 HTL Epitopes
Antigen	peptide	allele	start	end	length	core_peptide	score	rank	IFN-γ	IL-4	IL-10	Antigenicity	Sensitizationv1.1	Sensitizationv2.1	Toxicity
Rv1009	SGMALPVVSAKTVQLNDG	HLA-DRB1*09:01	129	146	18	VVSAKTVQL	0.6833	0.43	0.322125	Non IL4 inducer	IL10 non-inducer	0.6931	NON-ALLERGEN	NON-ALLERGEN	Non-Toxin
Rv1733c	LLTIPFAAAAGTAVQDS	HLA-DRB1*01:01	54	70	17	FAAAAGTAV	0.9663	0.06	0.637928	Non IL4 inducer	IL10 non-inducer	0.9109	NON-ALLERGEN	NON-ALLERGEN	Non-Toxin
Rv1733c	LLTIPFAAAAGTAVQDS	HLA-DRB1*07:01	54	70	17	FAAAAGTAV	0.8583	0.28	0.637928	Non IL4 inducer	IL10 non-inducer	0.9109	NON-ALLERGEN	NON-ALLERGEN	Non-Toxin
Rv1733c	VSLLTIPFAAAAGTAVQD	HLA-DRB1*09:01	52	69	18	FAAAAGTAV	0.8056	0.15	0.886632	Non IL4 inducer	IL10 non-inducer	0.7454	NON-ALLERGEN	NON-ALLERGEN	Non-Toxin
Rv1886c	GTAAAVVLPGLV	HLA-DQA1*01:02/DQB1*06:02	18	29	12	TAAAVVLPG	0.2502	0.48	0.352785	Non IL4 inducer	IL10 non-inducer	0.7898	NON-ALLERGEN	NON-ALLERGEN	Non-Toxin
Rv1886c	LPVEYLQVPSPSMGRD	HLA-DRB1*07:01	46	61	16	YLQVPSPSM	0.8275	0.43	0.906413	Non IL4 inducer	IL10 non-inducer	0.9243	NON-ALLERGEN	NON-ALLERGEN	Non-Toxin
Rv1886c	QDAYNAAGGHNAV	HLA-DQA1*04:01/DQB1*04:02	281	293	13	YNAAGGHNA	0.2282	0.42	1	Non IL4 inducer	IL10 non-inducer	1.2979	NON-ALLERGEN	NON-ALLERGEN	Non-Toxin
Rv2006	DSVNNYQASKQADALML	HLA-DRB1*09:01	1134	1150	17	YQASKQADA	0.7804	0.3	0.542597	Non IL4 inducer	IL10 non-inducer	0.8423	NON-ALLERGEN	NON-ALLERGEN	Non-Toxin
Rv2006	FRQVLRSDIADVQGGT	HLA-DRB4*01:01	1213	1228	16	LRSDIADVQ	0.6549	0.35	0.0747555	Non IL4 inducer	IL10 non-inducer	0.6933	NON-ALLERGEN	NON-ALLERGEN	Non-Toxin
Rv2006	GRKVVELRPDIAWD	HLA-DRB4*01:01	430	443	14	VVELRPDIA	0.6974	0.18	0.264228	Non IL4 inducer	IL10 non-inducer	1.0643	NON-ALLERGEN	NON-ALLERGEN	Non-Toxin
Rv2006	IADVQGGTTQEG	HLA-DQA1*05:01/DQB1*03:01	1221	1232	12	VQGGTTQEG	0.7401	0.03	1	Non IL4 inducer	IL10 non-inducer	1.9778	NON-ALLERGEN	NON-ALLERGEN	Non-Toxin
Rv2450c	DAGFDPNLPPPLAPDFLS	HLA-DRB3*02:02	67	84	18	FDPNLPPPL	0.7649	0.13	0.259691	Non IL4 inducer	IL10 non-inducer	1.2723	NON-ALLERGEN	NON-ALLERGEN	Non-Toxin
Rv3803c	VAVAAEPTAKAAPY	HLA-DRB1*04:01	23	36	14	VAAEPTAKA	0.8981	0.17	0.172803	Non IL4 inducer	IL10 non-inducer	0.5817	NON-ALLERGEN	NON-ALLERGEN	Non-Toxin
Rv3804c	GANSPALYLLDGLRAQDD	HLA-DRB1*01:01	73	90	18	LYLLDGLRA	0.8465	0.43	0.925477	Non IL4 inducer	IL10 non-inducer	0.598	NON-ALLERGEN	NON-ALLERGEN	Non-Toxin
Rv3804c	GAQLNAMKPDLQRALGAT	HLA-DRB4*01:01	311	328	18	LNAMKPDLQ	0.6128	0.31	0.758111	Non IL4 inducer	IL10 non-inducer	0.7438	NON-ALLERGEN	NON-ALLERGEN	Non-Toxin
Rv3804c	LPVEYLQVPSPSMGRD	HLA-DRB1*07:01	49	64	16	YLQVPSPSM	0.8275	0.43	0.906413	Non IL4 inducer	IL10 non-inducer	0.9243	NON-ALLERGEN	NON-ALLERGEN	Non-Toxin
Rv3873	QAKTRAMQATAQAAAYT	HLA-DQA1*01:02/DQB1*06:02	81	97	17	AMQATAQAA	0.6849	0.43	0.454774	Non IL4 inducer	IL10 non-inducer	0.7682	NON-ALLERGEN	NON-ALLERGEN	Non-Toxin
