# Supplementary material for: EP9158H: An Immunoinformatics-Designed mRNA Vaccine Encoding Multi-Epitope Antigens and Dual TLR Agonists for Tuberculosis Prevention
Source: Bioengineering (Basel). 2025 Dec 18;12(12):1378. doi: 10.3390/bioengineering12121378 (PMC12729866; doi:10.3390/bioengineering12121378)
Supplement: Supplementary file 1 [file bioengineering-12-01378-s001.zip › Table S3.xlsx]

## Sheet: Non-toxic and non-sensitizing
Antigen	Sequence	Start position	Score	Sensitizationv1.1	Sensitizationv2.1	Toxicity
Rv1009	AAASRASRVPLSGMAL	198	0.7	NON-ALLERGEN	NON-ALLERGEN	Non-Toxin
Rv1009	AVAEVTRLRQGWGAWP	418	0.89	NON-ALLERGEN	NON-ALLERGEN	Non-Toxin
Rv1009	DGTAMRVTTMKSRVID	112	0.91	NON-ALLERGEN	NON-ALLERGEN	Non-Toxin
Rv1009	GGLRYAPRADLATREE	400	0.85	NON-ALLERGEN	NON-ALLERGEN	Non-Toxin
Rv1009	GMQIQVTRNRIKKVTE	267	0.89	NON-ALLERGEN	NON-ALLERGEN	Non-Toxin
Rv1009	GSIWDAIAGCEAGGNW	362	0.9	NON-ALLERGEN	NON-ALLERGEN	Non-Toxin
Rv1009	KVTERLPLPPNARRVE	279	0.95	NON-ALLERGEN	NON-ALLERGEN	Non-Toxin
Rv1009	LSAAGVPLLQSDHVVP	243	0.68	NON-ALLERGEN	NON-ALLERGEN	Non-Toxin
Rv1009	PESVMLRLVVGALLLV	77	0.74	NON-ALLERGEN	NON-ALLERGEN	Non-Toxin
Rv1009	PLLQSDHVVPAATAPI	249	0.84	NON-ALLERGEN	NON-ALLERGEN	Non-Toxin
Rv1009	PLSGMALPVVSAKTVQ	207	0.71	NON-ALLERGEN	NON-ALLERGEN	Non-Toxin
Rv1009	REVVEDPGVPGTQDVT	302	0.83	NON-ALLERGEN	NON-ALLERGEN	Non-Toxin
Rv1009	SPPWGRPFMYCTRESS	1	0.77	NON-ALLERGEN	NON-ALLERGEN	Non-Toxin
Rv1009	SSCITATINPRMTING	15	0.86	NON-ALLERGEN	NON-ALLERGEN	Non-Toxin
Rv1009	TREEQIAVAEVTRLRQ	412	0.63	NON-ALLERGEN	NON-ALLERGEN	Non-Toxin
Rv1009	TVHLPAPNVAGLLSAA	231	0.78	NON-ALLERGEN	NON-ALLERGEN	Non-Toxin
Rv1733c	AGALLALTRAILIRVR	253	0.52	NON-ALLERGEN	NON-ALLERGEN	Non-Toxin
Rv1733c	AGQLVDEPAPPARAIA	221	0.79	NON-ALLERGEN	NON-ALLERGEN	Non-Toxin
Rv1733c	AGTAVQDSRSHVYAHQ	137	0.8	NON-ALLERGEN	NON-ALLERGEN	Non-Toxin
Rv1733c	ARAIADAALAALGLWL	232	0.71	NON-ALLERGEN	NON-ALLERGEN	Non-Toxin
Rv1733c	ATVIDHEGVIDSNTTA	161	0.86	NON-ALLERGEN	NON-ALLERGEN	Non-Toxin
Rv1733c	EAVVMLLAVTVSLLTI	116	0.55	NON-ALLERGEN	NON-ALLERGEN	Non-Toxin
Rv1733c	EGVIDSNTTATSAPPR	167	0.78	NON-ALLERGEN	NON-ALLERGEN	Non-Toxin
Rv1733c	LWLSVAAVAGALLALT	245	0.53	NON-ALLERGEN	NON-ALLERGEN	Non-Toxin
Rv1733c	PGTKSGDRVGIWVDSA	206	0.79	NON-ALLERGEN	NON-ALLERGEN	Non-Toxin
Rv1733c	RVFSRNPLVRGTDRLE	101	0.77	NON-ALLERGEN	NON-ALLERGEN	Non-Toxin
Rv1733c	TRAILIRVRNASWQHD	260	0.81	NON-ALLERGEN	NON-ALLERGEN	Non-Toxin
Rv1886c	AGGYKAADMWGPSSDP	310	0.88	NON-ALLERGEN	NON-ALLERGEN	Non-Toxin
Rv1886c	ERASEMYCLYLTRANS	35	0.88	NON-ALLERGEN	NON-ALLERGEN	Non-Toxin
Rv1886c	FPPNGTHSWEYWGAQL	395	0.8	NON-ALLERGEN	NON-ALLERGEN	Non-Toxin
Rv1886c	FSRPGLPVEYLQVPSP	140	0.76	NON-ALLERGEN	NON-ALLERGEN	Non-Toxin
Rv1886c	GWDINTPAFEWYYQSG	189	0.78	NON-ALLERGEN	NON-ALLERGEN	Non-Toxin
Rv1886c	HSWEYWGAQLNAMKGD	401	0.83	NON-ALLERGEN	NON-ALLERGEN	Non-Toxin
Rv1886c	IGTAAAVVLPGLVGLA	116	0.59	NON-ALLERGEN	NON-ALLERGEN	Non-Toxin
Rv1886c	LRAQDDYNGWDINTPA	181	0.85	NON-ALLERGEN	NON-ALLERGEN	Non-Toxin
Rv1886c	NFVRSSNLKFQDAYNA	370	0.52	NON-ALLERGEN	NON-ALLERGEN	Non-Toxin
Rv1886c	PQQFIYAGSLSALLDP	279	0.81	NON-ALLERGEN	NON-ALLERGEN	Non-Toxin
Rv1886c	SRKIRAWGRRLMIGTA	104	0.77	NON-ALLERGEN	NON-ALLERGEN	Non-Toxin
Rv1886c	WGRRLMIGTAAAVVLP	110	0.68	NON-ALLERGEN	NON-ALLERGEN	Non-Toxin
Rv2006	ALDWIGERLGPAEVGP	528	0.84	NON-ALLERGEN	NON-ALLERGEN	Non-Toxin
Rv2006	APDGSHHQNAAATAAI	434	0.69	NON-ALLERGEN	NON-ALLERGEN	Non-Toxin
Rv2006	ARGIRLPPGSPTDLTD	168	0.92	NON-ALLERGEN	NON-ALLERGEN	Non-Toxin
Rv2006	CQTGLRAGRNGGFALV	290	0.74	NON-ALLERGEN	NON-ALLERGEN	Non-Toxin
Rv2006	DGAVTAELGLPAEPNP	252	0.89	NON-ALLERGEN	NON-ALLERGEN	Non-Toxin
Rv2006	DGTLSDIVERPEAATL	370	0.8	NON-ALLERGEN	NON-ALLERGEN	Non-Toxin
Rv2006	DVQGGTTQEGIHLAAM	1304	0.79	NON-ALLERGEN	NON-ALLERGEN	Non-Toxin
Rv2006	DVSRRMFVPFHDGVIS	1165	0.86	NON-ALLERGEN	NON-ALLERGEN	Non-Toxin
Rv2006	ESEAHYPGTYVAGVYN	653	0.91	NON-ALLERGEN	NON-ALLERGEN	Non-Toxin
Rv2006	FHSGYPGNEYDGIDNN	1105	0.95	NON-ALLERGEN	NON-ALLERGEN	Non-Toxin
Rv2006	GSPTDLTDDTVYGLQN	176	0.8	NON-ALLERGEN	NON-ALLERGEN	Non-Toxin
Rv2006	GVPEGKSIASFARRLQ	204	0.74	NON-ALLERGEN	NON-ALLERGEN	Non-Toxin
Rv2006	HGDRRSAATFRLECPY	578	0.88	NON-ALLERGEN	NON-ALLERGEN	Non-Toxin
Rv2006	HGFELVAPDGSHHQNA	428	0.82	NON-ALLERGEN	NON-ALLERGEN	Non-Toxin
Rv2006	IRGVIGPDEFHSGYPG	1096	0.78	NON-ALLERGEN	NON-ALLERGEN	Non-Toxin
Rv2006	KVATIFTSRDAATLTA	866	0.77	NON-ALLERGEN	NON-ALLERGEN	Non-Toxin
Rv2006	LHLLQTISPHTAELDA	932	0.81	NON-ALLERGEN	NON-ALLERGEN	Non-Toxin
Rv2006	LLRTQTSQSGIAIAVA	808	0.64	NON-ALLERGEN	NON-ALLERGEN	Non-Toxin
Rv2006	LREIAGAVVEHKRFAV	463	0.72	NON-ALLERGEN	NON-ALLERGEN	Non-Toxin
Rv2006	LSSGADAVVADLAAVT	318	0.67	NON-ALLERGEN	NON-ALLERGEN	Non-Toxin
Rv2006	LVEIARFWVGLAKLDD	1074	0.87	NON-ALLERGEN	NON-ALLERGEN	Non-Toxin
Rv2006	PIYIGDDLTDEDAFDA	548	0.85	NON-ALLERGEN	NON-ALLERGEN	Non-Toxin
Rv2006	QASKQADALMLLYLLS	1221	0.64	NON-ALLERGEN	NON-ALLERGEN	Non-Toxin
Rv2006	QERDQWDDVSRRMFVP	1158	0.82	NON-ALLERGEN	NON-ALLERGEN	Non-Toxin
Rv2006	QSGIAIAVAARSTLWR	815	0.62	NON-ALLERGEN	NON-ALLERGEN	Non-Toxin
Rv2006	RGHVFWDALFVAPVLS	960	0.82	NON-ALLERGEN	NON-ALLERGEN	Non-Toxin
Rv2006	RQVLRSDIADVQGGTT	1295	0.73	NON-ALLERGEN	NON-ALLERGEN	Non-Toxin
Rv2006	TDDTVYGLQNLERQTF	182	0.64	NON-ALLERGEN	NON-ALLERGEN	Non-Toxin
Rv2006	TGDRQYLVDCGAELLV	1060	0.84	NON-ALLERGEN	NON-ALLERGEN	Non-Toxin
Rv2006	TGLAEVFAVFVDGAVT	241	0.7	NON-ALLERGEN	NON-ALLERGEN	Non-Toxin
Rv2006	VHAAAWTKFLDDYLTR	119	0.71	NON-ALLERGEN	NON-ALLERGEN	Non-Toxin
Rv2450c	AAAGPDAVGFDPNLPP	117	0.97	NON-ALLERGEN	NON-ALLERGEN	Non-Toxin
Rv2450c	AGTWRANGGSGSAANA	209	0.93	NON-ALLERGEN	NON-ALLERGEN	Non-Toxin
Rv2450c	GGSGSAANASREEQIR	216	0.9	NON-ALLERGEN	NON-ALLERGEN	Non-Toxin
Rv2450c	NWSINTGNGYYGGLRF	192	0.86	NON-ALLERGEN	NON-ALLERGEN	Non-Toxin
Rv2450c	PPAEEAPPVPVAYSVN	165	0.83	NON-ALLERGEN	NON-ALLERGEN	Non-Toxin
Rv2450c	PPLAPDFLSPPAEEAP	156	0.88	NON-ALLERGEN	NON-ALLERGEN	Non-Toxin
Rv2450c	SREEQIRVAENVLRSQ	225	0.77	NON-ALLERGEN	NON-ALLERGEN	Non-Toxin
Rv2450c	SSCITATINPRMTING	13	0.86	NON-ALLERGEN	NON-ALLERGEN	Non-Toxin
Rv2450c	SVMKNARTTLIAAAIA	79	0.66	NON-ALLERGEN	NON-ALLERGEN	Non-Toxin
Rv2450c	TPPAPEDAGFDPNLPP	141	0.93	NON-ALLERGEN	NON-ALLERGEN	Non-Toxin
Rv2450c	TSPAGIANADDAGLDP	100	0.95	NON-ALLERGEN	NON-ALLERGEN	Non-Toxin
Rv2450c	TTLIAAAIAGTLVTTS	86	0.73	NON-ALLERGEN	NON-ALLERGEN	Non-Toxin
Rv3803c	AMIGQAAEAMGNSRMF	308	0.89	NON-ALLERGEN	NON-ALLERGEN	Non-Toxin
Rv3803c	DGSKQWDTFLSAELPD	178	0.86	NON-ALLERGEN	NON-ALLERGEN	Non-Toxin
Rv3803c	GRWKWHDPWVHASLLA	272	0.86	NON-ALLERGEN	NON-ALLERGEN	Non-Toxin
Rv3803c	NGMWGAPQLGRWKWHD	263	0.95	NON-ALLERGEN	NON-ALLERGEN	Non-Toxin
Rv3803c	NPGASDPAAMIGQAAE	300	0.72	NON-ALLERGEN	NON-ALLERGEN	Non-Toxin
Rv3803c	RALWIAALSFGLGGVA	76	0.88	NON-ALLERGEN	NON-ALLERGEN	Non-Toxin
Rv3803c	RVWVWSPTNPGASDPA	292	0.87	NON-ALLERGEN	NON-ALLERGEN	Non-Toxin
Rv3803c	SAELPDWLAANRGLAP	188	0.81	NON-ALLERGEN	NON-ALLERGEN	Non-Toxin
Rv3803c	SMGRDIPVAFLAGGPH	112	0.78	NON-ALLERGEN	NON-ALLERGEN	Non-Toxin
Rv3803c	SNWVTAGNAMNTLAGK	142	0.85	NON-ALLERGEN	NON-ALLERGEN	Non-Toxin
Rv3803c	SVVAPAGGAYSMYTNW	160	0.79	NON-ALLERGEN	NON-ALLERGEN	Non-Toxin
Rv3803c	TPESVMKGRSALLRAL	63	0.67	NON-ALLERGEN	NON-ALLERGEN	Non-Toxin
Rv3803c	YENLMVPSPSMGRDIP	103	0.73	NON-ALLERGEN	NON-ALLERGEN	Non-Toxin
Rv3804c	AGGYKASDMWGPKEDP	316	0.84	NON-ALLERGEN	NON-ALLERGEN	Non-Toxin
Rv3804c	DFSGWDINTPAFEWYD	192	0.9	NON-ALLERGEN	NON-ALLERGEN	Non-Toxin
Rv3804c	ERASEMYCLYLTRANS	36	0.88	NON-ALLERGEN	NON-ALLERGEN	Non-Toxin
Rv3804c	FSRPGLPVEYLQVPSP	146	0.76	NON-ALLERGEN	NON-ALLERGEN	Non-Toxin
Rv3804c	GAALVSGLVGAVGGTA	126	0.71	NON-ALLERGEN	NON-ALLERGEN	Non-Toxin
Rv3804c	HNGVFDFPDSGTHSWE	395	0.8	NON-ALLERGEN	NON-ALLERGEN	Non-Toxin
Rv3804c	HSWEYWGAQLNAMKPD	407	0.83	NON-ALLERGEN	NON-ALLERGEN	Non-Toxin
Rv3804c	PQQFVYAGAMSGLLDP	285	0.82	NON-ALLERGEN	NON-ALLERGEN	Non-Toxin
Rv3804c	SAVVGLSMAASSALTL	265	0.64	NON-ALLERGEN	NON-ALLERGEN	Non-Toxin
Rv3873	AMEVYQAETAVNTLFE	227	0.73	NON-ALLERGEN	NON-ALLERGEN	Non-Toxin
Rv3873	APLAQEREEDDEDDWD	425	0.93	NON-ALLERGEN	NON-ALLERGEN	Non-Toxin
Rv3873	EEAAQMGLLGTSPLSN	324	0.79	NON-ALLERGEN	NON-ALLERGEN	Non-Toxin
Rv3873	GGSLTRTPLMSQLIEK	364	0.8	NON-ALLERGEN	NON-ALLERGEN	Non-Toxin
Rv3873	GLLGTSPLSNHPLAGG	330	0.82	NON-ALLERGEN	NON-ALLERGEN	Non-Toxin
Rv3873	MILYIMMNMDLATRPP	19	0.8	NON-ALLERGEN	NON-ALLERGEN	Non-Toxin
Rv3873	PESVMLWHAMPPELNT	74	0.89	NON-ALLERGEN	NON-ALLERGEN	Non-Toxin
Rv3873	PGASQSTTNPIFGMPS	253	0.85	NON-ALLERGEN	NON-ALLERGEN	Non-Toxin
Rv3873	QAMATTPSLPEIAANH	175	0.74	NON-ALLERGEN	NON-ALLERGEN	Non-Toxin
Rv3873	QAVLTATNFFGINTIP	193	0.81	NON-ALLERGEN	NON-ALLERGEN	Non-Toxin
Rv3873	QGAQSGGSTRPGLVAP	409	0.85	NON-ALLERGEN	NON-ALLERGEN	Non-Toxin
Rv3873	SQLIEKPVAPSVMPAA	374	0.8	NON-ALLERGEN	NON-ALLERGEN	Non-Toxin
Rv3873	SSTPVGQLPPAATQTL	271	0.85	NON-ALLERGEN	NON-ALLERGEN	Non-Toxin
