# Supplementary material for: EP9158H: An Immunoinformatics-Designed mRNA Vaccine Encoding Multi-Epitope Antigens and Dual TLR Agonists for Tuberculosis Prevention
Source: Bioengineering (Basel). 2025 Dec 18;12(12):1378. doi: 10.3390/bioengineering12121378 (PMC12729866; doi:10.3390/bioengineering12121378)
Supplement: Supplementary file 1 [file bioengineering-12-01378-s001.zip › Table S4.xlsx]

## Sheet: Sheet1
Vaccine	Immunogenicity	Antigenicity	Toxicity	Sensitization v2.1	Sensitization v1.1	Solubility	MHC-1 Population coverage rate	MHC-2 Population coverage rate	Number of amino acids	Molecular Weight	Theoretical pI	Half-life	Instability Index	Aliphatic Index	GRAVY
mRV1	5.31299	0.7589	Non-Toxin	NON-ALLERGEN	NON-ALLERGEN	0.432	0.8401	0.8891	681	70209.3	5.84	30 hours (mammalian reticulocytes, in vitro).>20 hours (yeast, in vivo).>10 hours (Escherichia coli, in vivo).	30.46	75.1	-0.159
mRV2	5.63879	0.7705	Non-Toxin	NON-ALLERGEN	NON-ALLERGEN	0.445	0.8401	0.8891	682	70342.4	5.61	30 hours (mammalian reticulocytes, in vitro).>20 hours (yeast, in vivo).>10 hours (Escherichia coli, in vivo).	31.63	75.84	-0.154
mRV3	4.67729	0.7288	Non-Toxin	NON-ALLERGEN	NON-ALLERGEN	0.441	0.8401	0.6273	685	70716.1	5.71	30 hours (mammalian reticulocytes, in vitro).>20 hours (yeast, in vivo).>10 hours (Escherichia coli, in vivo).	31.69	77.78	-0.119
mRV4	5.65859	0.7339	Non-Toxin	NON-ALLERGEN	NON-ALLERGEN	0.449	0.8401	0.6273	684	70610	5.79	30 hours (mammalian reticulocytes, in vitro).>20 hours (yeast, in vivo).>10 hours (Escherichia coli, in vivo).	32.12	78.03	-0.112
mRV5	6.27089	0.7484	Non-Toxin	NON-ALLERGEN	NON-ALLERGEN	0.455	0.8401	0.5635	680	70066.4	6.1	30 hours (mammalian reticulocytes, in vitro).>20 hours (yeast, in vivo).>10 hours (Escherichia coli, in vivo).	28.34	77.5	-0.115
mRV6	6.34379	0.7695	Non-Toxin	NON-ALLERGEN	NON-ALLERGEN	0.439	0.7784	0.8891	682	70325.5	5.76	30 hours (mammalian reticulocytes, in vitro).>20 hours (yeast, in vivo).>10 hours (Escherichia coli, in vivo).	30.35	76.55	-0.138
mRV7	6.66959	0.7811	Non-Toxin	NON-ALLERGEN	NON-ALLERGEN	0.457	0.7784	0.8891	683	70458.6	5.55	30 hours (mammalian reticulocytes, in vitro).>20 hours (yeast, in vivo).>10 hours (Escherichia coli, in vivo).	31.52	77.29	-0.133
mRV8	5.70809	0.7393	Non-Toxin	NON-ALLERGEN	NON-ALLERGEN	0.452	0.7784	0.6273	686	70832.3	5.64	30 hours (mammalian reticulocytes, in vitro).>20 hours (yeast, in vivo).>10 hours (Escherichia coli, in vivo).	31.58	79.23	-0.098
mRV9	6.68939	0.7444	Non-Toxin	NON-ALLERGEN	NON-ALLERGEN	0.456	0.7784	0.6273	685	70726.2	5.71	30 hours (mammalian reticulocytes, in vitro).>20 hours (yeast, in vivo).>10 hours (Escherichia coli, in vivo).	32.01	79.47	-0.091
mRV10	7.30169	0.7594	Non-Toxin	NON-ALLERGEN	ALLERGEN	0.462	0.7784	0.5635	681	70182.6	6.01	30 hours (mammalian reticulocytes, in vitro).>20 hours (yeast, in vivo).>10 hours (Escherichia coli, in vivo).	28.24	78.96	-0.094
mRV11	4.61369	0.7573	Non-Toxin	NON-ALLERGEN	NON-ALLERGEN	0.489	0.7376	0.8891	681	69168.8	5.49	30 hours (mammalian reticulocytes, in vitro).>20 hours (yeast, in vivo).>10 hours (Escherichia coli, in vivo).	31.65	73.7	-0.164
mRV12	4.93949	0.769	Non-Toxin	NON-ALLERGEN	NON-ALLERGEN	0.506	0.7376	0.8891	682	69301.9	5.31	30 hours (mammalian reticulocytes, in vitro).>20 hours (yeast, in vivo).>10 hours (Escherichia coli, in vivo).	32.82	74.44	-0.159
mRV13	3.97799	0.7272	Non-Toxin	NON-ALLERGEN	NON-ALLERGEN	0.502	0.7376	0.6273	685	69675.5	5.37	30 hours (mammalian reticulocytes, in vitro).>20 hours (yeast, in vivo).>10 hours (Escherichia coli, in vivo).	32.88	76.39	-0.124
mRV14	4.95929	0.7323	Non-Toxin	NON-ALLERGEN	NON-ALLERGEN	0.502	0.7376	0.6273	684	69569.4	5.44	30 hours (mammalian reticulocytes, in vitro).>20 hours (yeast, in vivo).>10 hours (Escherichia coli, in vivo).	33.31	76.64	-0.117
mRV15	5.57159	0.7468	Non-Toxin	NON-ALLERGEN	ALLERGEN	0.492	0.7376	0.5635	680	69025.9	5.71	30 hours (mammalian reticulocytes, in vitro).>20 hours (yeast, in vivo).>10 hours (Escherichia coli, in vivo).	29.54	76.1	-0.12
mRV16	5.32349	0.7703	Non-Toxin	NON-ALLERGEN	NON-ALLERGEN	0.436	0.7894	0.8891	679	69916.6	5.67	30 hours (mammalian reticulocytes, in vitro).>20 hours (yeast, in vivo).>10 hours (Escherichia coli, in vivo).	28.24	72.59	-0.246
mRV17	5.64929	0.782	Non-Toxin	NON-ALLERGEN	NON-ALLERGEN	0.454	0.7894	0.8891	680	70049.6	5.46	30 hours (mammalian reticulocytes, in vitro).>20 hours (yeast, in vivo).>10 hours (Escherichia coli, in vivo).	29.42	73.34	-0.241
mRV18	4.68779	0.7401	Non-Toxin	NON-ALLERGEN	NON-ALLERGEN	0.438	0.7894	0.6273	683	70423.3	5.54	30 hours (mammalian reticulocytes, in vitro).>20 hours (yeast, in vivo).>10 hours (Escherichia coli, in vivo).	29.49	75.3	-0.206
mRV19	5.66909	0.7452	Non-Toxin	NON-ALLERGEN	NON-ALLERGEN	0.431	0.7894	0.6273	682	70317.2	5.62	30 hours (mammalian reticulocytes, in vitro).>20 hours (yeast, in vivo).>10 hours (Escherichia coli, in vivo).	29.92	75.54	-0.199
mRV20	6.28139	0.7599	Non-Toxin	NON-ALLERGEN	ALLERGEN	0.437	0.7894	0.5635	678	69773.6	5.92	30 hours (mammalian reticulocytes, in vitro).>20 hours (yeast, in vivo).>10 hours (Escherichia coli, in vivo).	26.11	75	-0.202
mRV21	5.16419	0.7846	Non-Toxin	NON-ALLERGEN	NON-ALLERGEN	0.48	0.7128	0.8891	684	70150.2	6.01	30 hours (mammalian reticulocytes, in vitro).>20 hours (yeast, in vivo).>10 hours (Escherichia coli, in vivo).	29.5	76.07	-0.15
mRV22	5.48999	0.7962	Non-Toxin	NON-ALLERGEN	NON-ALLERGEN	0.481	0.7128	0.8891	685	70283.3	5.76	30 hours (mammalian reticulocytes, in vitro).>20 hours (yeast, in vivo).>10 hours (Escherichia coli, in vivo).	30.67	76.8	-0.145
mRV23	4.52849	0.7545	Non-Toxin	NON-ALLERGEN	NON-ALLERGEN	0.489	0.7128	0.6273	688	70656.9	5.87	30 hours (mammalian reticulocytes, in vitro).>20 hours (yeast, in vivo).>10 hours (Escherichia coli, in vivo).	30.73	78.74	-0.11
mRV24	5.50979	0.7596	Non-Toxin	NON-ALLERGEN	NON-ALLERGEN	0.495	0.7128	0.6273	687	70550.9	5.96	30 hours (mammalian reticulocytes, in vitro).>20 hours (yeast, in vivo).>10 hours (Escherichia coli, in vivo).	31.16	78.98	-0.104
mRV25	6.12209	0.7742	Non-Toxin	NON-ALLERGEN	ALLERGEN	0.499	0.7128	0.5635	683	70007.3	6.3	30 hours (mammalian reticulocytes, in vitro).>20 hours (yeast, in vivo).>10 hours (Escherichia coli, in vivo).	27.39	78.46	-0.106
