# Supplementary material for: EP9158H: An Immunoinformatics-Designed mRNA Vaccine Encoding Multi-Epitope Antigens and Dual TLR Agonists for Tuberculosis Prevention
Source: Bioengineering (Basel). 2025 Dec 18;12(12):1378. doi: 10.3390/bioengineering12121378 (PMC12729866; doi:10.3390/bioengineering12121378)
Supplement: Supplementary file 1 [file bioengineering-12-01378-s001.zip › Table S5.xlsx]

## Sheet: Sheet1
Agonist	Immunogenicity	Antigenicity	Sensitization v1.1	Sensitization v2.1	Toxicity	Solubility	Number of amino acids	Molecular Weight	Theoretical pI	Half-life	Instability Index	Aliphatic Index	GRAVY		Sensitization v1.1	Sensitization v2.1	Toxicity	Half-life	Solubility	Immunogenicity
ESAT6	4.11249	0.8119	NON-ALLERGEN	NON-ALLERGEN	Non-Toxin	0.445	647	65765.2	5.55	30 hours (mammalian reticulocytes, in vitro).>20 hours (yeast, in vivo).>10 hours (Escherichia coli, in vivo).	35.94	68.22	-0.241		NON-ALLERGEN	NON-ALLERGEN	Non-Toxin	30 hours (mammalian reticulocytes, in vitro).>20 hours (yeast, in vivo).>10 hours (Escherichia coli, in vivo).	>0.45	>4
PSMα4	4.65479	0.8231	NON-ALLERGEN	NON-ALLERGEN	Non-Toxin	0.418	572	58033.2	6.12	30 hours (mammalian reticulocytes, in vitro).>20 hours (yeast, in vivo).>10 hours (Escherichia coli, in vivo).	34.27	71.66	-0.171
Pam2Cys	4.19765	0.8599	NON-ALLERGEN	NON-ALLERGEN	Non-Toxin	0.384	573	58352.3	6.07	1.1 hours (mammalian reticulocytes, in vitro).3 min (yeast, in vivo).2 min (Escherichia coli, in vivo).	35.8	68.8	-0.216
PorB	4.32831	0.8154	ALLERGEN	NON-ALLERGEN	Non-Toxin	0.428	653	66064.9	6.08	20 hours (mammalian reticulocytes, in vitro).30 min (yeast, in vivo).>10 hours (Escherichia coli, in vivo).	32.56	71.3	-0.188
RpfE	7.81102	0.8505	ALLERGEN	NON-ALLERGEN	Non-Toxin	0.442	724	73299.6	5.3	5.5 hours (mammalian reticulocytes, in vitro).3 min (yeast, in vivo).2 min (Escherichia coli, in vivo).	38.49	68.54	-0.244
RpIL	4.93949	0.769	NON-ALLERGEN	NON-ALLERGEN	Non-Toxin	0.506	682	69301.9	5.31	30 hours (mammalian reticulocytes, in vitro).>20 hours (yeast, in vivo).>10 hours (Escherichia coli, in vivo).	32.82	74.44	-0.159
HBHA	6.70414	0.7935	NON-ALLERGEN	NON-ALLERGEN	Non-Toxin	0.505	711	73450.9	5.25	30 hours (mammalian reticulocytes, in vitro).>20 hours (yeast, in vivo).>10 hours (Escherichia coli, in vivo).	38.25	73.33	-0.301
CTB	3.90299	0.7986	NON-ALLERGEN	NON-ALLERGEN	Toxin	0.397	656	67599.8	6.19	30 hours (mammalian reticulocytes, in vitro).>20 hours (yeast, in vivo).>10 hours (Escherichia coli, in vivo).	36.71	69.79	-0.259
RS-09	3.9054	0.8540	NON-ALLERGEN	NON-ALLERGEN	Non-Toxin	0.4	559	56553.2	5.96	4.4 hours (mammalian reticulocytes, in vitro).>20 hours (yeast, in vivo).>10 hours (Escherichia coli, in vivo).	36.56	67.75	-0.236
ESAT6+RpfE	7.68699	0.8144	ALLERGEN	NON-ALLERGEN	Non-Toxin	0.476	819	83185.4	5.13	30 hours (mammalian reticulocytes, in vitro).>20 hours (yeast, in vivo).>10 hours (Escherichia coli, in vivo).	38.24	68.96	-0.245
ESAT6+RpIL	4.76919	0.74	NON-ALLERGEN	NON-ALLERGEN	Non-Toxin	0.502	777	79187.7	5.15	30 hours (mammalian reticulocytes, in vitro).>20 hours (yeast, in vivo).>10 hours (Escherichia coli, in vivo).	33.69	74.17	-0.171
ESAT6+HBHA	6.73869	0.7613	NON-ALLERGEN	NON-ALLERGEN	Non-Toxin	0.531	806	83336.8	5.13	30 hours (mammalian reticulocytes, in vitro).>20 hours (yeast, in vivo).>10 hours (Escherichia coli, in vivo).	38.44	73.2	-0.296
ESAT6+CTB	3.86859	0.764	NON-ALLERGEN	NON-ALLERGEN	Toxin	0.427	751	77485.7	5.85	30 hours (mammalian reticulocytes, in vitro).>20 hours (yeast, in vivo).>10 hours (Escherichia coli, in vivo).	37.11	70.09	-0.259
ESAT6+RS-09	4.02669	0.8061	NON-ALLERGEN	NON-ALLERGEN	Non-Toxin	0.444	654	66439	5.61	30 hours (mammalian reticulocytes, in vitro).>20 hours (yeast, in vivo).>10 hours (Escherichia coli, in vivo).	36.25	68.39	-0.239
PSMα4+RpfE	8.22929	0.8232	ALLERGEN	NON-ALLERGEN	Non-Toxin	0.439	744	75453.4	5.44	30 hours (mammalian reticulocytes, in vitro).>20 hours (yeast, in vivo).>10 hours (Escherichia coli, in vivo).	37.19	71.68	-0.191
PSMα4+RpIL	5.31149	0.7413	NON-ALLERGEN	NON-ALLERGEN	Non-Toxin	0.491	702	71455.6	5.43	30 hours (mammalian reticulocytes, in vitro).>20 hours (yeast, in vivo).>10 hours (Escherichia coli, in vivo).	32.09	77.61	-0.106
PSMα4+HBHA	7.28099	0.7648	NON-ALLERGEN	NON-ALLERGEN	Non-Toxin	0.479	731	75604.7	5.36	30 hours (mammalian reticulocytes, in vitro).>20 hours (yeast, in vivo).>10 hours (Escherichia coli, in vivo).	37.4	76.4	-0.246
PSMα4+CTB	4.41089	0.7681	NON-ALLERGEN	NON-ALLERGEN	Toxin	0.407	676	69753.6	6.39	30 hours (mammalian reticulocytes, in vitro).>20 hours (yeast, in vivo).>10 hours (Escherichia coli, in vivo).	35.83	73.21	-0.201
PSMα4+RS-09	4.56899	0.8164	NON-ALLERGEN	NON-ALLERGEN	Non-Toxin	0.41	579	58706.9	6.16	30 hours (mammalian reticulocytes, in vitro).>20 hours (yeast, in vivo).>10 hours (Escherichia coli, in vivo).	34.64	71.81	-0.169
Pam2Cys+RpfE	7.77215	0.8515	NON-ALLERGEN	NON-ALLERGEN	Non-Toxin	0.413	745	75772.4	5.43	1.1 hours (mammalian reticulocytes, in vitro).3 min (yeast, in vivo).2 min (Escherichia coli, in vivo).	38.36	69.48	-0.226
Pam2Cys+RpIL	4.85435	0.7714	NON-ALLERGEN	NON-ALLERGEN	Non-Toxin	0.496	703	71774.7	5.42	1.1 hours (mammalian reticulocytes, in vitro).3 min (yeast, in vivo).2 min (Escherichia coli, in vivo).	33.34	75.26	-0.143
Pam2Cys+HBHA	6.82385	0.7936	NON-ALLERGEN	NON-ALLERGEN	Non-Toxin	0.473	732	75923.8	5.35	1.1 hours (mammalian reticulocytes, in vitro).3 min (yeast, in vivo).2 min (Escherichia coli, in vivo).	38.59	74.15	-0.282
Pam2Cys+CTB	3.95375	0.7993	NON-ALLERGEN	NON-ALLERGEN	Toxin	0.378	677	70072.7	6.33	1.1 hours (mammalian reticulocytes, in vitro).3 min (yeast, in vivo).2 min (Escherichia coli, in vivo).	37.12	70.78	-0.24
Pam2Cys+RS-09	4.11185	0.8527	NON-ALLERGEN	NON-ALLERGEN	Non-Toxin	0.376	580	59026	6.11	1.1 hours (mammalian reticulocytes, in vitro).3 min (yeast, in vivo).2 min (Escherichia coli, in vivo).	36.15	68.98	-0.213
PorB+RpfE	7.90281	0.8172	ALLERGEN	NON-ALLERGEN	Non-Toxin	0.446	825	83485.1	5.46	20 hours (mammalian reticulocytes, in vitro).30 min (yeast, in vivo).>10 hours (Escherichia coli, in vivo).	35.55	71.39	-0.202
PorB+RpIL	4.98501	0.7434	ALLERGEN	NON-ALLERGEN	Non-Toxin	0.497	783	79487.4	5.45	20 hours (mammalian reticulocytes, in vitro).30 min (yeast, in vivo).>10 hours (Escherichia coli, in vivo).	30.89	76.69	-0.127
PorB+HBHA	6.95451	0.7644	NON-ALLERGEN	NON-ALLERGEN	Non-Toxin	0.487	812	83636.5	5.38	20 hours (mammalian reticulocytes, in vitro).30 min (yeast, in vivo).>10 hours (Escherichia coli, in vivo).	35.71	75.64	-0.252
PorB+CTB	4.08441	0.7674	ALLERGEN	NON-ALLERGEN	Toxin	0.425	757	77785.4	6.33	20 hours (mammalian reticulocytes, in vitro).30 min (yeast, in vivo).>10 hours (Escherichia coli, in vivo).	34.19	72.73	-0.213
PorB+RS-09	4.24251	0.8096	ALLERGEN	NON-ALLERGEN	Non-Toxin	0.431	660	66738.7	6.12	20 hours (mammalian reticulocytes, in vitro).30 min (yeast, in vivo).>10 hours (Escherichia coli, in vivo).	32.9	71.44	-0.185
RpfE+ESAT6	7.84882	0.8137	ALLERGEN	NON-ALLERGEN	Non-Toxin	0.476	819	83185.4	5.13	5.5 hours (mammalian reticulocytes, in vitro).3 min (yeast, in vivo).2 min (Escherichia coli, in vivo).	38.55	68.96	-0.245
RpfE+PSMα4	8.40772	0.821	ALLERGEN	NON-ALLERGEN	Non-Toxin	0.439	744	75453.4	5.44	5.5 hours (mammalian reticulocytes, in vitro).3 min (yeast, in vivo).2 min (Escherichia coli, in vivo).	37.64	71.68	-0.191
RpfE+Pam2Cys	8.09812	0.8493	NON-ALLERGEN	NON-ALLERGEN	Non-Toxin	0.413	745	75772.4	5.43	5.5 hours (mammalian reticulocytes, in vitro).3 min (yeast, in vivo).2 min (Escherichia coli, in vivo).	37.84	69.48	-0.226
RpfE+PorB	8.28832	0.812	ALLERGEN	NON-ALLERGEN	Non-Toxin	0.446	825	83485.1	5.46	5.5 hours (mammalian reticulocytes, in vitro).3 min (yeast, in vivo).2 min (Escherichia coli, in vivo).	35.46	71.39	-0.202
RpIL+ESAT6	4.97729	0.7401	NON-ALLERGEN	NON-ALLERGEN	Non-Toxin	0.502	777	79187.7	5.15	30 hours (mammalian reticulocytes, in vitro).>20 hours (yeast, in vivo).>10 hours (Escherichia coli, in vivo).	33.58	74.17	-0.171
RpIL+PSMα4	5.53619	0.74	NON-ALLERGEN	NON-ALLERGEN	Non-Toxin	0.491	702	71455.6	5.43	30 hours (mammalian reticulocytes, in vitro).>20 hours (yeast, in vivo).>10 hours (Escherichia coli, in vivo).	32.09	77.61	-0.106
RpIL+Pam2Cys	5.22659	0.7702	NON-ALLERGEN	NON-ALLERGEN	Non-Toxin	0.496	703	71774.7	5.42	30 hours (mammalian reticulocytes, in vitro).>20 hours (yeast, in vivo).>10 hours (Escherichia coli, in vivo).	32.3	75.26	-0.143
RpIL+PorB	5.41679	0.7389	ALLERGEN	NON-ALLERGEN	Non-Toxin	0.497	783	79487.4	5.45	30 hours (mammalian reticulocytes, in vitro).>20 hours (yeast, in vivo).>10 hours (Escherichia coli, in vivo).	30.36	76.69	-0.127
HBHA+ESAT6	6.74194	0.7628	NON-ALLERGEN	NON-ALLERGEN	Non-Toxin	0.531	806	83336.8	5.13	30 hours (mammalian reticulocytes, in vitro).>20 hours (yeast, in vivo).>10 hours (Escherichia coli, in vivo).	38.34	73.2	-0.296
HBHA+PSMα4	7.30084	0.7651	NON-ALLERGEN	NON-ALLERGEN	Non-Toxin	0.479	731	75604.7	5.36	30 hours (mammalian reticulocytes, in vitro).>20 hours (yeast, in vivo).>10 hours (Escherichia coli, in vivo).	37.4	76.4	-0.246
HBHA+Pam2Cys	6.99124	0.794	NON-ALLERGEN	NON-ALLERGEN	Non-Toxin	0.473	732	75923.8	5.35	30 hours (mammalian reticulocytes, in vitro).>20 hours (yeast, in vivo).>10 hours (Escherichia coli, in vivo).	37.6	74.15	-0.282
HBHA+PorB	7.18144	0.7615	NON-ALLERGEN	NON-ALLERGEN	Non-Toxin	0.487	812	83636.5	5.38	30 hours (mammalian reticulocytes, in vitro).>20 hours (yeast, in vivo).>10 hours (Escherichia coli, in vivo).	35.2	75.64	-0.252
CTB+ESAT6	3.94079	0.765	NON-ALLERGEN	NON-ALLERGEN	Toxin	0.427	751	77485.7	5.85	30 hours (mammalian reticulocytes, in vitro).>20 hours (yeast, in vivo).>10 hours (Escherichia coli, in vivo).	37	70.09	-0.259
CTB+PSMα4	4.49969	0.7676	NON-ALLERGEN	NON-ALLERGEN	Toxin	0.407	676	69753.6	6.39	30 hours (mammalian reticulocytes, in vitro).>20 hours (yeast, in vivo).>10 hours (Escherichia coli, in vivo).	35.83	73.21	-0.201
CTB+Pam2Cys	4.19009	0.7989	NON-ALLERGEN	NON-ALLERGEN	Toxin	0.378	677	70072.7	6.32	30 hours (mammalian reticulocytes, in vitro).>20 hours (yeast, in vivo).>10 hours (Escherichia coli, in vivo).	36.05	70.78	-0.24
CTB+PorB	4.38029	0.7635	ALLERGEN	NON-ALLERGEN	Toxin	0.425	757	77785.4	6.32	30 hours (mammalian reticulocytes, in vitro).>20 hours (yeast, in vivo).>10 hours (Escherichia coli, in vivo).	33.65	72.73	-0.213
RS-09+ESAT6	3.9432	0.8073	NON-ALLERGEN	NON-ALLERGEN	Non-Toxin	0.444	654	66439	5.61	4.4 hours (mammalian reticulocytes, in vitro).>20 hours (yeast, in vivo).>10 hours (Escherichia coli, in vivo).	36.91	68.39	-0.239
RS-09+PSMα4	4.5021	0.8158	NON-ALLERGEN	NON-ALLERGEN	Non-Toxin	0.41	579	58706.9	6.17	4.4 hours (mammalian reticulocytes, in vitro).>20 hours (yeast, in vivo).>10 hours (Escherichia coli, in vivo).	35.53	71.81	-0.169
RS-09+Pam2Cys	4.1925	0.8523	NON-ALLERGEN	NON-ALLERGEN	Non-Toxin	0.376	580	59026	6.11	4.4 hours (mammalian reticulocytes, in vitro).>20 hours (yeast, in vivo).>10 hours (Escherichia coli, in vivo).	35.79	68.98	-0.213
RS-09+PorB	4.3827	0.8052	ALLERGEN	NON-ALLERGEN	Non-Toxin	0.431	660	66738.7	6.12	4.4 hours (mammalian reticulocytes, in vitro).>20 hours (yeast, in vivo).>10 hours (Escherichia coli, in vivo).	33.07	71.44	-0.185
