# Supplementary material for: EP9158H: An Immunoinformatics-Designed mRNA Vaccine Encoding Multi-Epitope Antigens and Dual TLR Agonists for Tuberculosis Prevention
Source: Bioengineering (Basel). 2025 Dec 18;12(12):1378. doi: 10.3390/bioengineering12121378 (PMC12729866; doi:10.3390/bioengineering12121378)
Supplement: Supplementary file 1 [file bioengineering-12-01378-s001.zip › Table S6.xlsx]

## Sheet: Sheet1
Agonist	Number of amino acids	Molecular Weight	Theoretical pI	Immunogenicity	Antigenicity	Solubility	Instability Index	Aliphatic Index	GRAVY	Binding energy for docking with TLR2	Binding energy for docking with TLR4	Half-life	Sensitization v1.1	Sensitization v2.1	Toxicity
RpIL	682	69301.9	5.31	4.93949	0.769	0.506	32.82	74.44	-0.159	NA	-1445.6	30 hours (mammalian reticulocytes, in vitro).>20 hours (yeast, in vivo).>10 hours (Escherichia coli, in vivo).	NON-ALLERGEN	NON-ALLERGEN	Non-Toxin
HBHA	711	73450.9	5.25	6.70414	0.7935	0.505	38.25	73.33	-0.301	NA	-1198	30 hours (mammalian reticulocytes, in vitro).>20 hours (yeast, in vivo).>10 hours (Escherichia coli, in vivo).	NON-ALLERGEN	NON-ALLERGEN	Non-Toxin
ESAT6+RpIL	777	79187.7	5.15	4.76919	0.74	0.502	33.69	74.17	-0.171	-1223	-1250.7	30 hours (mammalian reticulocytes, in vitro).>20 hours (yeast, in vivo).>10 hours (Escherichia coli, in vivo).	NON-ALLERGEN	NON-ALLERGEN	Non-Toxin
ESAT6+HBHA	806	83336.8	5.13	6.73869	0.7613	0.531	38.44	73.2	-0.296	-1359.7	-1348.3	30 hours (mammalian reticulocytes, in vitro).>20 hours (yeast, in vivo).>10 hours (Escherichia coli, in vivo).	NON-ALLERGEN	NON-ALLERGEN	Non-Toxin
PSMα4+RpIL	702	71455.6	5.43	5.31149	0.7413	0.491	32.09	77.61	-0.106	-1442.7	-1208.2	30 hours (mammalian reticulocytes, in vitro).>20 hours (yeast, in vivo).>10 hours (Escherichia coli, in vivo).	NON-ALLERGEN	NON-ALLERGEN	Non-Toxin
PSMα4+HBHA	731	75604.7	5.36	7.28099	0.7648	0.479	37.4	76.4	-0.246	-1166.6	-1209	30 hours (mammalian reticulocytes, in vitro).>20 hours (yeast, in vivo).>10 hours (Escherichia coli, in vivo).	NON-ALLERGEN	NON-ALLERGEN	Non-Toxin
RpIL+ESAT6	777	79187.7	5.15	4.97729	0.7401	0.502	33.58	74.17	-0.171	-1117.5	-1377.7	30 hours (mammalian reticulocytes, in vitro).>20 hours (yeast, in vivo).>10 hours (Escherichia coli, in vivo).	NON-ALLERGEN	NON-ALLERGEN	Non-Toxin
RpIL+PSMα4	702	71455.6	5.43	5.53619	0.74	0.491	32.09	77.61	-0.106	-1388.9	NA	30 hours (mammalian reticulocytes, in vitro).>20 hours (yeast, in vivo).>10 hours (Escherichia coli, in vivo).	NON-ALLERGEN	NON-ALLERGEN	Non-Toxin
RpIL+Pam2Cys	703	71774.7	5.42	5.22659	0.7702	0.496	32.3	75.26	-0.143	-1270.6	NA	30 hours (mammalian reticulocytes, in vitro).>20 hours (yeast, in vivo).>10 hours (Escherichia coli, in vivo).	NON-ALLERGEN	NON-ALLERGEN	Non-Toxin
HBHA+ESAT6	806	83336.8	5.13	6.74194	0.7628	0.531	38.34	73.2	-0.296	-1167.9	NA	30 hours (mammalian reticulocytes, in vitro).>20 hours (yeast, in vivo).>10 hours (Escherichia coli, in vivo).	NON-ALLERGEN	NON-ALLERGEN	Non-Toxin
HBHA+PSMα4	731	75604.7	5.36	7.30084	0.7651	0.479	37.4	76.4	-0.246	-1243.1	-1322.4	30 hours (mammalian reticulocytes, in vitro).>20 hours (yeast, in vivo).>10 hours (Escherichia coli, in vivo).	NON-ALLERGEN	NON-ALLERGEN	Non-Toxin
HBHA+Pam2Cys	732	75923.8	5.35	6.99124	0.794	0.473	37.6	74.15	-0.282	-1149.4	-1246.9	30 hours (mammalian reticulocytes, in vitro).>20 hours (yeast, in vivo).>10 hours (Escherichia coli, in vivo).	NON-ALLERGEN	NON-ALLERGEN	Non-Toxin
HBHA+PorB	812	83636.5	5.38	7.18144	0.7615	0.487	35.2	75.64	-0.252	-1316.2	-1307	30 hours (mammalian reticulocytes, in vitro).>20 hours (yeast, in vivo).>10 hours (Escherichia coli, in vivo).	NON-ALLERGEN	NON-ALLERGEN	Non-Toxin
