# Supplementary material for: EP9158H: An Immunoinformatics-Designed mRNA Vaccine Encoding Multi-Epitope Antigens and Dual TLR Agonists for Tuberculosis Prevention
Source: Bioengineering (Basel). 2025 Dec 18;12(12):1378. doi: 10.3390/bioengineering12121378 (PMC12729866; doi:10.3390/bioengineering12121378)
Supplement: Supplementary file 1 [file bioengineering-12-01378-s001.zip › Table S7.xlsx]

## Sheet: RpIL
Model	GDT-HA	RMSD	MolProbity	Clash score	Poor rotamers	Rama favored
Initial	1	0	2.438	4.3	4.4	79.9
MODEL 1	0.8468	0.718	1.128	1.8	0	96.9
MODEL 2	0.8512	0.703	1.193	2.5	0	97.1
MODEL 3	0.86	0.679	1.185	2.5	0.4	97.2
MODEL 4	0.8457	0.716	1.174	2	0.2	96.8
MODEL 5	0.8578	0.678	1.217	2.6	0	97.1

## Sheet: HBHA
Model	GDT-HA	RMSD	MolProbity	Clash score	Poor rotamers	Rama favored
Initial	1	0	2.283	2.4	7.1	87
MODEL 1	0.8847	0.63	1.071	1.8	0	97.3
MODEL 2	0.9023	0.58	1.08	2.2	0.2	97.6
MODEL 3	0.8917	0.604	1.113	1.7	0	96.9
MODEL 4	0.8857	0.617	0.992	1.3	0	97.3
MODEL 5	0.8882	0.608	1.097	1.4	0.4	96.6

## Sheet: ESAT6+RpIL
Model	GDT-HA	RMSD	MolProbity	Clash score	Poor rotamers	Rama favored
Initial	1	0	2.543	4.9	5.7	81.7
MODEL 1	0.8758	0.676	1.11	2.1	0.2	97.3
MODEL 2	0.8906	0.615	1.318	2.5	0.2	95.9
MODEL 3	0.8919	0.62	1.274	2.4	0.2	96.3
MODEL 4	0.8977	0.593	1.324	2.1	0.2	95
MODEL 5	0.8993	0.592	1.29	2.1	0.2	95.5

## Sheet: ESAT6+HBHA
Model	GDT-HA	RMSD	MolProbity	Clash score	Poor rotamers	Rama favored
Initial	1	0	2.289	3.1	5.5	86.9
MODEL 1	0.8955	0.58	0.935	1.8	0.4	98
MODEL 2	0.8921	0.608	0.988	1.9	0.2	97.9
MODEL 3	0.8883	0.604	1.084	2.1	0.2	97.5
MODEL 4	0.8908	0.594	1.038	1.9	0.4	97.6
MODEL 5	0.8933	0.601	1.11	2	0.2	97.3

## Sheet: PSMα4+RpIL
Model	GDT-HA	RMSD	MolProbity	Clash score	Poor rotamers	Rama favored
Initial	1	0	2.545	4.7	5.7	80.4
MODEL 1	0.8604	0.686	1.281	2	0.2	95.4
MODEL 2	0.8565	0.685	1.383	3	0.2	95.7
MODEL 3	0.8465	0.697	1.371	2.2	0	94.4
MODEL 4	0.8476	0.688	1.316	2.6	0.2	96
MODEL 5	0.8462	0.7	1.29	1.8	0	94.9

## Sheet: PSMα4+HBHA
Model	GDT-HA	RMSD	MolProbity	Clash score	Poor rotamers	Rama favored
Initial	1	0	2.201	2.6	5.1	87
MODEL 1	0.8943	0.586	1.057	2.7	0.4	98.1
MODEL 2	0.9053	0.558	0.987	2.1	0.4	98.1
MODEL 3	0.9018	0.583	1.044	2.2	0.2	97.8
MODEL 4	0.9128	0.555	1.129	2.7	0	97.7
MODEL 5	0.9063	0.583	1.199	2.4	0.2	97

## Sheet: RpIL+ESAT6
Model	GDT-HA	RMSD	MolProbity	Clash score	Poor rotamers	Rama favored
Initial	1	0	2.475	3.9	6.1	82.3
MODEL 1	0.8716	0.651	1.2	1.8	0.2	96.1
MODEL 2	0.8739	0.641	1.225	1.9	0	96
MODEL 3	0.869	0.679	1.236	2.4	0.4	96.6
MODEL 4	0.8729	0.676	1.19	1.9	0.2	96.4
MODEL 5	0.8613	0.679	1.161	2.1	0.2	96.9

## Sheet: RpIL+PSMα4
Model	GDT-HA	RMSD	MolProbity	Clash score	Poor rotamers	Rama favored
Initial	1	0	2.771	12.3	3.6	79
MODEL 1	0.8661	0.683	1.349	2.9	0.2	96
MODEL 2	0.8543	0.692	1.391	3.3	0.4	96
MODEL 3	0.8586	0.689	1.3	2.8	0.2	96.4
MODEL 4	0.8494	0.711	1.288	2.7	0.2	96.4
MODEL 5	0.8647	0.676	1.337	2.9	0.2	96.1

## Sheet: RpIL+Pam2Cys
Model	GDT-HA	RMSD	MolProbity	Clash score	Poor rotamers	Rama favored
Initial	1	0	2.637	6.4	4.6	76.2
MODEL 1	0.8421	0.788	1.392	3	0.2	95.7
MODEL 2	0.8442	0.763	1.33	2.3	0	95.3
MODEL 3	0.8453	0.764	1.241	1.8	0.2	95.6
MODEL 4	0.846	0.769	1.371	2.4	0	94.9
MODEL 5	0.8553	0.737	1.374	2.3	0	94.6

## Sheet: HBHA+ESAT6
Model	GDT-HA	RMSD	MolProbity	Clash score	Poor rotamers	Rama favored
Initial	1	0	2.227	2.6	5.2	86.1
MODEL 1	0.8945	0.591	1.019	1.4	0	97.1
MODEL 2	0.9007	0.583	0.891	1.4	0.2	97.9
MODEL 3	0.8921	0.605	0.921	1.5	0	97.9
MODEL 4	0.8917	0.597	0.907	1.4	0.4	97.9
MODEL 5	0.8939	0.6	1.008	1.6	0	97.5

[truncated: 3 more sheets: HBHA+PSMα4, HBHA+Pam2Cys, HBHA+PorB]
